# Supplementary material for: Rosemary Essential Oils as a Promising Source of Bioactive Compounds: Chemical Composition, Thermal Properties, Biological Activity, and Gastronomical Perspectives
Source: Foods. 2021 Nov 9;10(11):2734. doi: 10.3390/foods10112734 (PMC8623706; doi:10.3390/foods10112734)
Supplement: Supplementary file 1 [file foods-10-02734-s001.zip]

Archive with 1 entries (1 files):
- foods-1435543-supplementary.pdf
